# Supplementary material for: Early prediction of sepsis in the ICU: a comparative analysis of multiple machine-learning algorithms using the MIMIC-III database
Source: BMC Med Inform Decis Mak. 2026 Jun 5;26:275. doi: 10.1186/s12911-026-03610-1 (PMC13386605; doi:10.1186/s12911-026-03610-1)
Supplement: Supplementary file 1 — Supplementary Material 1 [file 12911_2026_3610_MOESM1_ESM.zip]

Archive with 12 entries (11 files):
- figures and tables/
- figures and tables/Figure4_ROC_curves.pdf
- figures and tables/Figure4_ROC_curves.png
- figures and tables/Figure5_SHAP_beeswarm.pdf
- figures and tables/Figure5_SHAP_beeswarm.png
- figures and tables/Figure6_Calibration_curves.png
- figures and tables/Figure6_Calibration_curves_.pdf
- figures and tables/Table 3:DeLong.xlsx
- figures and tables/Table S1:Class Imbalance.xlsx
- figures and tables/Table S4 Ablation Study.xlsx
- figures and tables/Table S5.xlsx
- figures and tables/Temporal Validation.xlsx
