# Supplementary material for: Early prediction of sepsis in the ICU: a comparative analysis of multiple machine-learning algorithms using the MIMIC-III database
Source: BMC Med Inform Decis Mak. 2026 Jun 5;26:275. doi: 10.1186/s12911-026-03610-1 (PMC13386605; doi:10.1186/s12911-026-03610-1)
Supplement: Supplementary file 1 — Supplementary Material 1 [file 12911_2026_3610_MOESM1_ESM.zip › figures and tables/Table 3:DeLong.xlsx]

## Sheet: Sheet1
Comparison	ΔAUC	95% CI of ΔAUC	P value	P (Bonferroni)
XGBoost-DART vs. Gaussian NB	0.009	(−0.018, 0.036)	0.513	1
XGBoost-DART vs. LightGBM-DART	0.014	(−0.011, 0.039)	0.272	1
XGBoost-DART vs. Random Forest	0.022	(0.001, 0.043)	0.041	0.328
XGBoost-DART vs. AdaBoost	0.038	(0.012, 0.064)	0.004	0.032
XGBoost-DART vs. MLP	0.047	(0.019, 0.075)	0.001	0.008
XGBoost-DART vs. SVM-RBF	0.056	(0.026, 0.086)	<0.001	0.003
XGBoost-DART vs. KNN	0.069	(0.037, 0.101)	<0.001	<0.001
XGBoost-DART vs. Ridge	0.087	(0.054, 0.120)	<0.001	<0.001
