# Supplementary material for: Early prediction of sepsis in the ICU: a comparative analysis of multiple machine-learning algorithms using the MIMIC-III database
Source: BMC Med Inform Decis Mak. 2026 Jun 5;26:275. doi: 10.1186/s12911-026-03610-1 (PMC13386605; doi:10.1186/s12911-026-03610-1)
Supplement: Supplementary file 1 — Supplementary Material 1 [file 12911_2026_3610_MOESM1_ESM.zip › figures and tables/Table S1:Class Imbalance.xlsx]

## Sheet: Sheet1
Strategy	AUC	Sensitivity	Specificity	F1-score
No correction	0.881	0.793	0.824	0.716
SMOTE (training only)	0.884	0.831	0.809	0.732
Class-weight adjustment	0.883	0.822	0.815	0.727
SMOTE + Class-weight	0.886	0.839	0.802	0.735
