# Supplementary material for: Early prediction of sepsis in the ICU: a comparative analysis of multiple machine-learning algorithms using the MIMIC-III database
Source: BMC Med Inform Decis Mak. 2026 Jun 5;26:275. doi: 10.1186/s12911-026-03610-1 (PMC13386605; doi:10.1186/s12911-026-03610-1)
Supplement: Supplementary file 1 — Supplementary Material 1 [file 12911_2026_3610_MOESM1_ESM.zip › figures and tables/Table S4 Ablation Study.xlsx]

## Sheet: Sheet1
Configuration	AUC (95% CI)	Sensitivity	Specificity
Full model (SOFA removed)	0.881 (0.854–0.908)	0.831	0.809
Time-restricted model (6h)	0.873 (0.845–0.901)	0.814	0.812
Minimal model (no treatment vars)	0.858 (0.828–0.888)	0.789	0.819
