# Supplementary material for: Early prediction of sepsis in the ICU: a comparative analysis of multiple machine-learning algorithms using the MIMIC-III database
Source: BMC Med Inform Decis Mak. 2026 Jun 5;26:275. doi: 10.1186/s12911-026-03610-1 (PMC13386605; doi:10.1186/s12911-026-03610-1)
Supplement: Supplementary file 1 — Supplementary Material 1 [file 12911_2026_3610_MOESM1_ESM.zip › figures and tables/Table S5.xlsx]

## Sheet: Sheet1
Onset timing	n	AUC (95% CI)	Sensitivity	Specificity
Early (24–48h)	142	0.903 (0.871–0.935)	0.873	0.809
Intermediate (48–96h)	119	0.864 (0.825–0.903)	0.815	0.809
Late (>96h)	88	0.831 (0.782–0.880)	0.761	0.809
