# Supplementary material for: Early prediction of sepsis in the ICU: a comparative analysis of multiple machine-learning algorithms using the MIMIC-III database
Source: BMC Med Inform Decis Mak. 2026 Jun 5;26:275. doi: 10.1186/s12911-026-03610-1 (PMC13386605; doi:10.1186/s12911-026-03610-1)
Supplement: Supplementary file 1 — Supplementary Material 1 [file 12911_2026_3610_MOESM1_ESM.zip › figures and tables/Temporal Validation.xlsx]

## Sheet: Sheet1
Validation strategy	AUC (95% CI)	Sensitivity	Specificity
Random split (7:3)	0.881 (0.854–0.908)	0.831	0.809
Temporal split (2001–2008 train / 2009–2012 test)	0.862 (0.829–0.895)	0.804	0.797
5-fold stratified CV	0.878 (0.861–0.895)	0.825	0.806
